# Supplementary material for: Analysis of questions about use of drugs in breastfeeding to Norwegian drug information centres
Source: Int Breastfeed J. 2018 Jan 9;13:1. doi: 10.1186/s13006-017-0143-8 (PMC5759832; doi:10.1186/s13006-017-0143-8)
Supplement: Additional file 1: — RELIS all queried drugs breastfeeding 2011–15 (XLSX 14 kb) [file 13006_2017_143_MOESM1_ESM.xlsx]

## Sheet: ATC 1st level 2011-15
ATC - Anatomical group	Name of anatomical group	n, 2011-2015	%, 2011-15
A	Alimentary tract and metabolism	78	7.95918
B	Blood and blood forming organs	20	2.04082
C	Cardiovascular system	75	7.65306
D	Dermatologicals	31	3.16327
G	Genito urinary system and sex hormones	47	4.79592
H	Systemic hormonal preparations, excl. sex hormones and insulins	39	3.97959
J	Anti-infectives for systemic use	95	9.69388
L	Antineoplastic and immunomodulating agents	52	5.30612
M	Musculo-skeletal system	45	4.59184
N	Nervous system	361	36.8367
P	Antiparasitic products, insecticides and repellents	16	1.63265
R	Respiratory system	89	9.08163
S	Sensory organs	26	2.65306
V	Various	6	0.612245
	Total	980	100

## Sheet: ATC 3rd level 2011-15
Top 10	ATC - Pharmacological subgroup	Name of pharmacological subgroup	n, 2011-15	%, 2011-15
1	N06A	Antidepressants	133	11.8327
2	R06A	Antihistamines for systemic use	68	6.04982
3	N03A	Antiepileptics	62	5.51601
3	N05A	Antipsychotics	62	5.51601
5	N02A	Opioids	47	4.18149
6	M01A	Antiinflammatory and antirheumatic products, non-steroids	41	3.64769
7	L04A	Immunosuppressants	40	3.55872
8	C07A	Beta blocking agents	28	2.4911
9	N02B	Other analgesics and antipyretics	26	2.31317
10	N02C	Antimigraine preparations	25	2.2242
Total = 1124

## Sheet: Top 20 chemical substance level
Top 20	ATC - Chemical substance	Name of chemical substance	n, 2011-15	%, 2011-15
1	N06AB10	Escitalopram	42	3.13433
2	N06AB06	Sertraline	36	2.68657
3	N03AX09	Lamotrigine	31	2.31343
4	N05AH04	Quetiapine	26	1.9403
5	M01AB05	Diclofenac	24	1.79104
5	N02AA59	Codeine combinations excl. psycholeptics	24	1.79104
7	N02BE01	Paracetamol	23	1.71642
8	N05AH03	Olanzapine	20	1.49254
9	N06AB03	Fluoxetine	18	1.34328
9	R06AE07	Cetirizine	18	1.34328
9	R06AX13	Loratadine	18	1.34328
12	N02CC01	Sumatriptan	17	1.26866
12	R06AX27	Desloratadine	17	1.26866
14	C08CA05	Nifedipine	16	1.19403
14	H02AB06	Prednisolone	16	1.19403
14	N06AX16	Venlafaxine	16	1.19403
14	N06BA04	Methylphenidate	16	1.19403
18	M01AE01	Ibuprofen	15	1.1194
18	N02AA05	Oxycodone	15	1.1194
20	J01XD01	Metronidazole	14	1.04478
20	N02AX02	Tramadol	14	1.04478
20	N05BA04	Oxazepam	14	1.04478
Total n= 1340
